# Supplementary material for: Formate and hydrogen in hydrothermal vents and their use by extremely thermophilic methanogens and heterotrophs
Source: Front Microbiol. 2023 Mar 6;14:1093018. doi: 10.3389/fmicb.2023.1093018 (PMC10025317; doi:10.3389/fmicb.2023.1093018)
Supplement: Supplementary file 1 [file Table_1.XLSX]

## Sheet: Symbol Summary
Table 2. Growth characteristics of Methanococci and Methanopyri and presence of genes for formate transport
(FT, black), formate dehydrogenase (green), hydrogenases (red), and purine biosynthesis (blue). The number
of circles per column represents thenumber of times the gene(s) for that complex appears in the organism's
genome.
Organism	Topt (°C)	Growth†	FT	fdh	eha	ehb	frh	vhu	hmd	purT	purP	Ref*
Methanocaldococcus jannaschii JAL-1	85	-		●	●	●	●●	●	●●●	●	●	a
Methanocaldococcus bathoardescens JH146	82	-		●	●	●	●●	●	●●●	●	●	b
Methanocaldococcus fervens AG86	85	ND	●	●	●	●	●	●	●●	●	●	c
Methanocaldococcus infernus ME	85	-			●	●	●	●	●	●	●	d
Methanocaldococcus vulcanius M7	80	-		●	●	●	●●	●●	●●●	●	●	e
Methanotorris igneus Kol 5	88	-		●	●	●	●●●	●●	●●	●	●	f
Methanotorris formicicus Mc-S-70	75	+	+	+	+	+	+	+	+	+	+	g
Methanothermococcus okinawensis IH1	65	+	●	●	●	●	●●	●●	●	●	●	h
Methanothermococcus thermolithotrophicus SN 1	65	+	+	+	+	+	+	+	+	+	+	i
Methanofervidicoccus abyssi HHB	70	-			+	+	+	+	+	+	+	j
Methanopyrus kandleri AV19	98	-		●	●		●●	●	●		●	k
T-opt, optimal temperature for growth; + in protein columns indicates genes present in draft genome sequence.
†Growth on formate: ND, not determined.
*References and genome accession numbers:
aJones et al. (1983a), L77117; bVer Eecke et al. (2013), CP009149; cZhao et al. (1988), CP001696;
dJeanthon et al. (1998), CP002009; eJeanthon et al. (1999), CP001787; fBurggraf et al. (1990), CP002737;
gTakai et al. (2004a), AGJL01000032; hTakai et al. (2002), CP002792; iHuber et al. (1982), AQXV01000039;
jSakai et al. (2019), BFAX0000000; kKurr et al. (1991), AE009439

## Sheet: Summary
	Accession #	Origin	T-opt	Growth	FT	fdh	eha	ehb	frh	vhu	hmd	purT	purP
Methanocaldococcus jannaschii JAL-1	L77117	21 N EPR	85	-		MJ1351 MJ0005	MJ0514-0528	+	MJ0030-0032 MJ0725-0727	MJ1191-1193	MJ0715 MJ0784 MJ1338	MJ1486	MJ0136	Jones et al. (1983)
Methanocaldococcus bathoardescens JH146	CP009149	Axial Seamount	82	-		JH146_0247 JH146_0281	JH146_0208-0223	+	JH146_1152-1154 JH146_1534-1537	JH146_0650-0653	JH146_0264 JH146_1110 JH146_1183	JH146_0340	JH146_0737	Ver Eecke et al. (2013)
Methanocaldococcus fervens AG86	CP001696	Guaymas Basin	85	ND	Mefer_0650	Mefer_0653-0654	Mefer_0319-0336	+	Mefer_1239-1242	Mefer_0238-0242	Mefer_0170 Mefer_0990	Mefer_0364	Mefer_0308	Zhao et al. (1988)
Methanocaldococcus infernus ME	CP002009	Logatchev, MAR	85	-			Metin_1292-1309	+	Metin_0512-0515	Metin_0382-0386	Metin_0843	Metin_0207	Metin_0767	Jeanthon et al. (1998)
Methanocaldococcus vulcanius M7	CP001787	13 N EPR	80	-		Metvu_1163 Metvu_0710	Metvu_0474-0491	+	Metvu_0629-0631 Metvu_1282-1285	Metvu_1486-1490 Metvu_0715-0718	Metvu_0027 Metvu_1420 Metvu_1718	Metvu_0233	Metvu_0168	Jeanthon et al. (1999)
Methanotorris igneus Kol 5	CP002737	Kolbeinsey Ridge	88	-		Metig_0762 Metig_1191	Metig_1609-1628	+	Metig_0358-0360 Metig_1200-1203 Metig_1792-1795	Metig_0927-0930 Metig_1196-1199	Metig_0998 Metig_1130	Metig_1062	Metig_0553	Burggraf et al. (1990)
Methanotorris formicicus Mc-S-70	AGJL01000032	Central Indian Ridge	75	+	+	+	+	+	+	+	+	+	+	Takai et al. (2004)
Methanothermococcus okinawensis IH1	CP002792	Okinawa Trough	65	+	Metok_1220	Metok_1223-1224	Metok_1041-1058	+	Metok_0177-0180 Metok_0896-0899	Metok_0181-0184 Metok_0820-0822	Metok_0558	Metok_1025	Metok_0595	Takai et al. (2002)
Methanothermococcus thermolithotrophicus SN 1	AQXV01000039	Naples, Italy	65	+	+	+	+	+	+	+	+	+	+	Huber et al. (1982)
Methanofervidicoccus abyssi HHB		Mid-Cayman Rise	70	-			+	+	+	+	+	+	+	Sakai et al. (2019)
Methanopyrus kandleri AV19	AE009439	Guaymas Basin	98	-		MK0321-0322	MK0461-0477		MK0537-0539 MK0929-0931	MK0266-0268	MK0013		MK0588	Kurr et al. (1991)

## Sheet: fdh
	Mcferv	Mokin	Mform	Mther	Mbat	Mign	Mkand	Mjan	Mvul	Maby
formate transporter	Mefer_0650	Metok_1220	+	+	-	-	-	-	-	-
hypothetical protein	Mefer_0651	Metok_1221	+	+	-	-	-	-	-	-
carbonic anhydrase	Mefer_0652	Metok_1222	+	+	JH146_0245	Metig_0761	-	-	-	-
formate dehydrogenase alpha	Mefer_0653	Metok_1223	+	+	JH146_0247	Metig_0762	MK0321	MJ1353 MJ0006	Metvu_1163	-
F420 hydrogenase beta	Mefer_0654	Metok_1224	+	+	JH146_0281	Metig_1191	MK0322	MJ0005	Metvu_0710	-

## Sheet: eha
	Mjan	Mbat	Mferv	Minf	Mvul	Mign	Mform	Moki	Mthe	Maby	Mkand
Membrane-bound hydrogenase EhaA subunit	MJ0528	JH146_0208	Mefer_0319	Metin_1309	Metvu_0474	Metig_1609	+	Metok_1041	+	+	MK0477
Membrane-bound hydrogenase EhaB subunit	MJ0527	JH146_0209	Mefer_0320	Metin_1308	Metvu_0475	Metig_1610	+	Metok_1042	+	+	MK0476
Membrane-bound hydrogenase EhaC subunit	MJ0526.1	JH146_0210	Mefer_0321	Metin_1307	Metvu_0476	Metig_1611	+	Metok_1043	+	+	-
Membrane-bound hydrogenase EhaD subunit	MJ0526	JH146_0211	Mefer_0322	Metin_1306	Metvu_0477	Metig_1612	+	Metok_1044	+	+	MK0474
Membrane-bound hydrogenase EhaE subunit	MJ0525	JH146_0212	Mefer_0323	Metin_1305	Metvu_0478	Metig_1613	+	Metok_1045	+	+	MK0473
Membrane-bound hydrogenase EhaF subunit	MJ0524	JH146_0213	Mefer_0324	Metin_1304	Metvu_0479	Metig_1614	+	Metok_1046	+	+	MK0472
Membrane-bound hydrogenase EhaG subunit	MJ0523	JH146_0214	Mefer_0325	Metin_1303	Metvu_0480	Metig_1615	+	Metok_1047	+	+	MK0471
Membrane-bound hydrogenase EhaH subunit	MJ0522	JH146_0215	Mefer_0326	Metin_1302	Metvu_0481	Metig_1617	+	Metok_1048	+	+	MK0470
Membrane-bound hydrogenase EhaI subunit	MJ0521	+	Mefer_0327	Metin_1301	Metvu_0482	Metig_1618	+	Metok_1049	+	+	-
Membrane-bound hydrogenase EhaJ subunit	MJ0520	JH146_0216	Mefer_0328	Metin_1300	Metvu_0483	Metig_1619	+	Metok_1050	+	+	MK0468
Membrane-bound hydrogenase EhaK subunit	MJ0519	JH146_0217	Mefer_0329	Metin_1299	Metvu_0484	Metig_1620	+	Metok_1051	+	+	-
Membrane-bound hydrogenase EhaL subunit	MJ0518	JH146_0218	Mefer_0330	Metin_1298	Metvu_0485	Metig_1621	+	Metok_1052	+	+	MK0466
Membrane-bound hydrogenase EhaM subunit	MJ0517	JH146_0219	Mefer_0331	Metin_1297	Metvu_0486	Metig_1622	+	Metok_1053	+	+	-
Membrane-bound hydrogenase EhaN subunit	MJ0516	JH146_0220	Mefer_0332	Metin_1296	Metvu_0487	Metig_1623	+	Metok_1054	+	+	MK0464
Membrane-bound hydrogenase EhaO subunit	MJ0515	JH146_0221	Mefer_0333	Metin_1295	Metvu_0488	Metig_1624	+	Metok_1055	+	+	MK0463
Membrane-bound hydrogenase EhaP subunit	MJ0514.2	JH146_0222	Mefer_0334	Metin_1294	Metvu_0489	Metig_1625	+	Metok_1056	+	+	MK0462
Polyferredoxin	MJ0514.1	JH146_0223	Mefer_0335	Metin_1293	Metvu_0490	Metig_1626	+	Metok_1057	+	+	MK0459
Membrane-bound hydrogenase EhaQ subunit	MJ0514	JH146_0223	Mefer_0336	Metin_1292	Metvu_0491	Metig_1628	+	Metok_1058	+	+	MK0461

## Sheet: ehb
	Mjan	Mbat	Mferv	Minf	Mvul	Mign	Mform	Moki	Mthe	Maby	Mkand
Membrane-bound hydrogenase EhbA subunit	MJ0953	JH146_1275	Mefer_0482	Metin_0969	Metvu_0522	Metig_0798	+	Metok_1387	+	+	-
Membrane-bound hydrogenase EhbB subunit	MJ1223	JH146_0620	Mefer_0584	Metin_0406	Metvu_0232	Metig_0744	+		+	+	-
Membrane-bound hydrogenase EhbC subunit	MJ0292	JH146_1247	Mefer_0001	Metin_0862	Metvu_0726	Metig_0420	+	Metok_0846	+	+	-
Membrane-bound hydrogenase EhbD subunit	MJ0437	JH146_1350	Mefer_0981	Metin_0481	Metvu_0179	Metig_0117	+	Metok_0847	+	+	-
Membrane-bound hydrogenase EhbE subunit	MJ1310	JH146_0318	Mefer_0058	Metin_0638	Metvu_1706	Metig_0216	+	Metok_1209	+	+	-
Membrane-bound hydrogenase EhbF subunit	MJ1309	JH146_0319	Mefer_0057	Metin_0637	Metvu_1705	Metig_0217	+	Metok_1210	+	+	-
Hypothetical protein	MJ1308	JH146_0320	Mefer_0056	Metin_0964	Metvu_1704	Metig_0219	+	Metok_1212	+	+	-
Membrane-bound hydrogenase EhbH/I subunit	MJ1307	JH146_0321	Mefer_0055	Metin_0965	Metvu_1703	Metig_0221	+	Metok_1213	+	+	-
Membrane-bound hydrogenase EhbJ subunit	MJ1306	JH146_0322	Mefer_0054	Metin_0966	Metvu_1702	Metig_0222	+	Metok_1214	+	+	-
Membrane-bound hydrogenase EhbK subunit	MJ1303	JH146_0323	Mefer_0053	Metin_0967	Metvu_1701	Metig_0223	+	Metok_1215	+	+	-
Membrane-bound hydrogenase EhbL subunit	MJ1302	JH146_0324	Mefer_0052	Metin_1162	Metvu_1700	Metig_0224	+	Metok_1216	+	+	-
Membrane-bound hydrogenase EhbM subunit	MJ1363	JH146_0588	Mefer_0131	Metin_0794	Metvu_1128	Metig_1350	+	Metok_1217	+	+	-
Membrane-bound hydrogenase EhbN subunit	MJ1027	JH146_0916	Mefer_0125	Metin_0331	Metvu_0640	Metig_0016	+	Metok_0030	+	+	-
Membrane-bound hydrogenase EhbO subunit	MJ1362	JH146_0589	Mefer_0132	Metin_0796	Metvu_1129	Metig_1349	+	Metok_1218	+	+	-
Membrane-bound hydrogenase EhbP subunit	MJ1436	JH146_0561	Mefer_0182	Metin_0806	Metvu_0972	Metig_1324	+	Metok_0751	+	+	-
Membrane-bound hydrogenase EhbQ subunit	MJ1458	JH146_0583	Mefer_1147	Metin_0876	Metvu_0857	Metig_0272	+	Metok_0881	+	+	-

## Sheet: frh
	Mjan	Mbat	Mferv	Minf	Mvul	Mign	Mform	Moki	Mthe	Maby	Mkand
F420-reducing hydrogenase beta subunit	MJ0725 MJ0032	JH146_1152 JH146_1537	Mefer_1239	Metin_0512	Metvu_0631 Metvu_1285	Metig_0360 Metig_1792 Metig_1203	+	Metok_0177 Metok_0899	+	+	MK0539 MK0929
F420-reducing hydrogenase gamma subunit	MJ0726 MJ0031	JH146_1153 JH146_1536	Mefer_1240	Metin_0513	Metvu_0630 Metvu_1284	Metig_0359 Metig_1202 Metig_1793	+	Metok_0178 Metok_0898	+	+	MK0538 MK0930
F420-reducing hydrogenase alpha subunit	MJ0727	JH146_1154 JH146_1534	Mefer_1242	Metin_0515	Metvu_0629 Metvu_1282	Metig_0358 Metig_1200 Metig_1795	+	Metok_0180 Metok_0896	+	+	MK0537 MK0931
F420-reducing hydrogenase delta subunit	MJ0030	JH146_1535	Mefer_1241	Metin_0514	Metvu_1283	Metig_1794 Metig_1201	+	Metok_0179 Metok_0897	+	+

## Sheet: vhu
	Mjan	Mbat	Mferv	Minf	Mvul	Mign	Mform	Moki	Mthe	Maby	Mkand
Methyl viologen-reducing hydrogenase delta subunit (VhuD)	MJ1190.1	JH146_0653	Mefer_0238	Metin_0382	Metvu_1486 Metvu_0718	Metig_0927 Metig_1199	+	+ Metok_0181	+	+	MK0268
Methyl viologen-reducing hydrogenase gamma subunit (VhuG)	MJ1191	JH146_0652	Mefer_0239	Metin_0383	Metvu_1487 Metvu_0717	Metig_0928 Metig_1198	+	Metok_0822 Metok_0182 Metok_0178	+	+	MK0267
Methyl viologen-reducing hydrogenase alpha subunit (VhuA)	MJ1192	JH146_0651	Mefer_0240	Metin_0384	Metvu_1488 Metvu_0716	Metig_0929 Metig_1197	+	Metok_0821 Metok_0183 Metok_0180	+	+	MK0266
Methyl viologen-reducing hydrogenase beta subunit (VhuB)	MJ1193	JH146_0650	Mefer_0242	Metin_0386	Metvu_1490 Metvu_0715	Metig_0930 Metig_1196	+	Metok_0820	+	+	MK1001 MK0307
